# Supplementary material for: Bacterial diversity in rhizosphere of Paspalum scrobiculatum L. (kodo millet) is revealed with shotgun metagenome sequencing and data analysis
Source: Data Brief. 2018 Sep 7;20:1653–7. doi: 10.1016/j.dib.2018.09.006 (PMC6157409; doi:10.1016/j.dib.2018.09.006)
Supplement: Supplementary file 2 — Supplementary material [file mmc2.xlsx]

## Sheet: Domain
Supplementary Table 1. Distribution of reads in Kodo rhizosphere metagenome at Domain level
Domain	number of reads
Bacteria	1272764
Eukaryota	30495
unclassified sequences	7300
Archaea	6229
Viruses	16
other sequences	5
