# Supplementary material for: Bacterial diversity in rhizosphere of Paspalum scrobiculatum L. (kodo millet) is revealed with shotgun metagenome sequencing and data analysis
Source: Data Brief. 2018 Sep 7;20:1653–7. doi: 10.1016/j.dib.2018.09.006 (PMC6157409; doi:10.1016/j.dib.2018.09.006)
Supplement: Supplementary file 3 — Supplementary material [file mmc3.xlsx]

## Sheet: Phylum
Supplementary Table 2. Distribution of reads in Kodo rhizosphere metagenome at Phylum level
Phylum	number of reads
Actinobacteria	299641
unclassified (derived from Bacteria)	298097
Firmicutes	292247
Proteobacteria	96961
Acidobacteria	96825
Verrucomicrobia	60882
Chloroflexi	60869
Planctomycetes	41617
Streptophyta	11528
Ascomycota	8209
unclassified (derived from unclassified sequences)	7300
Bacteroidetes	6349
Arthropoda	5030
Spirochaetes	4959
unclassified (derived from Archaea)	3630
Nitrospirae	2929
Gemmatimonadetes	2670
unclassified (derived from Eukaryota)	2410
Euryarchaeota	2275
Cyanobacteria	2178
Chlorophyta	2130
Chlorobi	1705
Synergistetes	1578
Thermotogae	1310
Chlamydiae	1250
Basidiomycota	567
Crenarchaeota	324
Bacillariophyta	277
Nematoda	214
Tenericutes	172
Aquificae	168
Thermodesulfobacteria	155
Elusimicrobia	118
Euglenida	88
Deinococcus-Thermus	33
Chrysiogenetes	21
Dictyoglomi	20
Eustigmatophyceae	18
Chordata	18
unclassified (derived from Viruses)	16
Fibrobacteres	10
unclassified (derived from other sequences)	5
Phaeophyceae	3
Cnidaria	2
Annelida	1
