# Supplementary material for: Bacterial diversity in rhizosphere of Paspalum scrobiculatum L. (kodo millet) is revealed with shotgun metagenome sequencing and data analysis
Source: Data Brief. 2018 Sep 7;20:1653–7. doi: 10.1016/j.dib.2018.09.006 (PMC6157409; doi:10.1016/j.dib.2018.09.006)
Supplement: Supplementary file 4 — Supplementary material [file mmc4.xlsx]

## Sheet: Class
Supplementary Table 3. Distribution of reads in Kodo rhizosphere metagenome at Class level
Class	number of reads
Actinobacteria (class)	299641
unclassified (derived from Bacteria)	298097
Clostridia	152128
Bacilli	134784
Solibacteres	72882
Verrucomicrobiae	43953
Alphaproteobacteria	41684
Planctomycetacia	41617
Deltaproteobacteria	31837
Chloroflexi (class)	28529
Ktedonobacteria	26784
unclassified (derived from Acidobacteria)	20520
Spartobacteria	15432
Betaproteobacteria	14185
Sordariomycetes	8186
unclassified (derived from Streptophyta)	8139
unclassified (derived from unclassified sequences)	7300
Gammaproteobacteria	5609
Negativicutes	5281
Spirochaetes (class)	4959
Dehalococcoidetes	4874
Insecta	4773
unclassified (derived from Archaea)	3630
Acidobacteria (class)	3423
unclassified (derived from Proteobacteria)	2935
Nitrospira (class)	2929
Gemmatimonadetes (class)	2670
Sphingobacteria	2670
Liliopsida	2482
unclassified (derived from Eukaryota)	2251
Methanomicrobia	2019
unclassified (derived from Cyanobacteria)	1930
Chlorobia	1705
unclassified (derived from Synergistetes)	1503
Bacteroidia	1426
Trebouxiophyceae	1358
Thermotogae (class)	1310
Opitutae	1296
Chlamydiae (class)	1250
Cytophagia	1026
Flavobacteria	820
Epsilonproteobacteria	709
Thermomicrobia (class)	682
Klebsormidiophyceae	597
Ustilaginomycetes	564
Chlorophyceae	536
unclassified (derived from Bacteroidetes)	407
unclassified (derived from Crenarchaeota)	324
Maxillopoda	257
Methanobacteria	254
Gloeobacteria	248
Chromadorea	214
unclassified (derived from Verrucomicrobia)	201
Prasinophyceae	186
Mollicutes	172
Aquificae (class)	168
Thermodesulfobacteria (class)	155
Fragilariophyceae	127
Elusimicrobia (class)	118
Bacillariophyceae	107
Coniferopsida	96
unclassified (derived from Euglenida)	88
Synergistia	75
Bryopsida	63
Anthocerotopsida	46
Erysipelotrichi	43
Florideophyceae	43
Coscinodiscophyceae	43
Cryptophyta	38
Deinococci	33
Zygnemophyceae	30
Raphidophyceae	24
Eurotiomycetes	23
Jungermanniopsida	23
Ginkgoopsida	22
Polypodiopsida	22
Glaucocystophyceae	22
Chrysiogenetes (class)	21
Dictyoglomia	20
Compsopogonophyceae	19
Pedinophyceae	19
unclassified (derived from Eustigmatophyceae)	18
unclassified (derived from Viruses)	16
Ulvophyceae	16
unclassified (derived from Chlorophyta)	15
Mammalia	12
unclassified (derived from Firmicutes)	11
Fibrobacteres (class)	10
Bangiophyceae	7
unclassified (derived from other sequences)	5
Appendicularia	5
Pelagophyceae	4
Agaricomycetes	3
unclassified (derived from Phaeophyceae)	3
Cycadopsida	3
Chrysophyceae	2
unclassified (derived from Euryarchaeota)	2
Coleochaetophyceae	2
Isoetopsida	2
Hydrozoa	2
Zetaproteobacteria	2
Lycopodiopsida	1
Actinopterygii	1
Polychaeta	1
