# Supplementary material for: Bacterial diversity in rhizosphere of Paspalum scrobiculatum L. (kodo millet) is revealed with shotgun metagenome sequencing and data analysis
Source: Data Brief. 2018 Sep 7;20:1653–7. doi: 10.1016/j.dib.2018.09.006 (PMC6157409; doi:10.1016/j.dib.2018.09.006)
Supplement: Supplementary file 5 — Supplementary material [file mmc5.xlsx]

## Sheet: Order
Supplementary Table 4. Distribution of reads in Kodo rhizosphere metagenome at Order level
Order	number of reads
unclassified (derived from Bacteria)	298097
Actinomycetales	237086
Clostridiales	146002
Bacillales	131423
Solibacterales	72882
Verrucomicrobiales	43953
Planctomycetales	41617
Rhizobiales	29913
Thermoleophilales	24930
Herpetosiphonales	24795
Ktedonobacterales	23148
unclassified (derived from Acidobacteria)	20520
unclassified (derived from Deltaproteobacteria)	19358
Solirubrobacterales	18699
unclassified (derived from Spartobacteria)	15432
Coriobacteriales	9221
Phyllachorales	8186
unclassified (derived from unclassified sequences)	7300
Vitales	7216
unclassified (derived from Alphaproteobacteria)	7083
unclassified (derived from Betaproteobacteria)	6181
Rubrobacterales	5596
Selenomonadales	5281
Myxococcales	5179
Spirochaetales	4959
unclassified (derived from Dehalococcoidetes)	4874
Thermoanaerobacterales	4868
Isoptera	4762
Chloroflexales	3734
unclassified (derived from Ktedonobacteria)	3636
unclassified (derived from Archaea)	3630
Acidobacteriales	3423
Lactobacillales	3361
Rhodospirillales	3341
Nitrosomonadales	3093
Burkholderiales	3085
unclassified (derived from Gammaproteobacteria)	3085
unclassified (derived from Proteobacteria)	2935
Nitrospirales	2929
Desulfuromonadales	2912
Gemmatimonadales	2670
Sphingobacteriales	2670
Poales	2470
Trichomonadida	2163
Syntrophobacterales	2113
Acidimicrobiales	1826
Desulfovibrionales	1710
Chlorobiales	1705
Bifidobacteriales	1530
unclassified (derived from Synergistetes)	1503
Bacteroidales	1426
Methanosarcinales	1416
Chlorellales	1354
Thermotogales	1310
unclassified (derived from Opitutae)	1296
Chlamydiales	1250
Neisseriales	1068
Cytophagales	1026
unclassified (derived from Clostridia)	924
Caulobacterales	901
unclassified (derived from Cyanobacteria)	834
Flavobacteriales	815
Ericales	804
unclassified (derived from Actinobacteria (class))	753
Rhodocyclales	727
Klebsormidiales	597
Methanocellales	595
Thermomicrobiales	572
Ustilaginales	564
Desulfobacterales	508
Enterobacteriales	477
Oscillatoriales	429
Oceanospirillales	424
unclassified (derived from Bacteroidetes)	407
Campylobacterales	394
Chromatiales	383
Methylococcales	362
Chroococcales	360
Chlamydomonadales	349
Pseudomonadales	328
unclassified (derived from Crenarchaeota)	324
Natranaerobiales	321
unclassified (derived from Epsilonproteobacteria)	311
Alteromonadales	269
Siphonostomatoida	257
Methanobacteriales	254
Gloeobacterales	248
Nostocales	231
Rhabditida	214
Rickettsiales	197
Sphaeropleales	173
Aquificales	168
unclassified (derived from Verrucomicrobia)	165
Sphingomonadales	162
Thermodesulfobacteriales	155
Mamiellales	136
Legionellales	133
Xanthomonadales	130
Fragilariales	127
Elusimicrobiales	118
Sphaerobacterales	110
Coniferales	96
Naviculales	91
unclassified (derived from Eukaryota)	88
Rhodobacterales	87
Euglenales	84
Entomoplasmatales	81
Synergistales	75
Pleurocapsales	67
Funariales	62
Bdellovibrionales	57
Notothyladales	46
Anaeroplasmatales	45
Erysipelotrichales	43
Chlorodendrales	43
Acholeplasmatales	43
Ceramiales	43
Brassicales	38
Methylacidiphilales	36
Lamiales	30
Hydrogenophilales	25
Chattonellales	24
Jungermanniales	23
Eurotiales	23
Eupodiscales	23
unclassified (derived from Glaucocystophyceae)	22
Ginkgoales	22
Psilotales	21
Chrysiogenales	21
Deinococcales	21
Dictyoglomales	20
Pyrenomonadales	20
Pedinomonadales	19
Fabales	19
Compsopogonales	19
Eustigmatales	18
Cryptomonadales	18
Zygnematales	16
Caudovirales	16
Hemiaulales	16
Schizaeales	15
unclassified (derived from Chlorophyta)	15
unclassified (derived from Bacillariophyceae)	14
Chaetophorales	14
Desmidiales	14
Halanaerobiales	13
Thermales	12
Primates	12
Asparagales	12
unclassified (derived from Firmicutes)	11
Diptera	10
Fibrobacterales	10
Bryopsidales	9
Thiotrichales	8
Methanomicrobiales	8
Aeromonadales	8
Polypodiales	7
Stigonematales	6
Ulvales	6
Gallionellales	6
Cyanidiales	5
unclassified (derived from other sequences)	5
unclassified (derived from Flavobacteria)	5
unclassified (derived from Appendicularia)	5
unclassified (derived from Trebouxiophyceae)	4
Eutreptiales	4
Nautiliales	4
Prochlorales	3
Pseudoscourfieldiales	3
unclassified (derived from Streptophyta)	3
Fucales	3
Cycadales	3
Mycoplasmatales	3
Agaricales	3
unclassified (derived from Euryarchaeota)	2
Prasinococcales	2
unclassified (derived from Coscinodiscophyceae)	2
Bangiales	2
Solanales	2
Trochodendrales	2
Chaetocerotales	2
Chromulinales	2
Selaginellales	2
Malpighiales	2
Vibrionales	2
Achnanthales	2
unclassified (derived from Pelagophyceae)	2
unclassified (derived from Prasinophyceae)	2
Hydroida	2
Sarcinochrysidales	2
Coleochaetales	2
Mariprofundales	2
Cypriniformes	1
Geraniales	1
Ignatiales	1
Hemiptera	1
Terebellida	1
Bryales	1
Lycopodiales	1
Ranunculales	1
