# Supplementary material for: Bacterial diversity in rhizosphere of Paspalum scrobiculatum L. (kodo millet) is revealed with shotgun metagenome sequencing and data analysis
Source: Data Brief. 2018 Sep 7;20:1653–7. doi: 10.1016/j.dib.2018.09.006 (PMC6157409; doi:10.1016/j.dib.2018.09.006)
Supplement: Supplementary file 6 — Supplementary material [file mmc6.xlsx]

## Sheet: Family
Supplementary Table 5. Distribution of reads in Kodo rhizosphere metagenome at Family level
Family	number of reads
unclassified (derived from Bacteria)	298097
Bacillaceae	94063
Solibacteraceae	72882
Clostridiales Family XI. Incertae Sedis	56651
Clostridiaceae	43238
Verrucomicrobia subdivision 3	43130
Planctomycetaceae	41593
Nocardioidaceae	35782
Micromonosporaceae	30122
Peptococcaceae	26168
Thermoleophilaceae	24930
Herpetosiphonaceae	24795
Pseudonocardiaceae	24043
Thermoactinomycetaceae	23417
Ktedonobacteraceae	23148
Mycobacteriaceae	22558
unclassified (derived from Acidobacteria)	20520
Streptomycetaceae	20293
Thermomonosporaceae	19991
unclassified (derived from Deltaproteobacteria)	19358
Microbacteriaceae	19235
Bradyrhizobiaceae	18700
Conexibacteraceae	18699
unclassified (derived from Spartobacteria)	15432
Ruminococcaceae	11570
Micrococcaceae	11519
Intrasporangiaceae	10422
Streptosporangiaceae	9779
Nocardiaceae	9721
Coriobacteriaceae	9221
unclassified (derived from Phyllachorales)	8186
Methylocystaceae	7638
unclassified (derived from unclassified sequences)	7300
Vitaceae	7216
unclassified (derived from Alphaproteobacteria)	7083
Alicyclobacillaceae	6534
unclassified (derived from Betaproteobacteria)	6181
Frankiaceae	6018
Rubrobacteraceae	5596
Veillonellaceae	5014
unclassified (derived from Dehalococcoidetes)	4874
Paenibacillaceae	4787
Rhinotermitidae	4762
Cellulomonadaceae	4635
unclassified (derived from Ktedonobacteria)	3636
unclassified (derived from Archaea)	3630
Myxococcaceae	3470
Acidobacteriaceae	3423
Nocardiopsaceae	3420
Heliobacteriaceae	3355
unclassified (derived from Gammaproteobacteria)	3085
Chloroflexaceae	3065
Lactobacillaceae	2948
unclassified (derived from Proteobacteria)	2935
Nitrospiraceae	2929
Nitrosomonadaceae	2886
Geobacteraceae	2690
Gemmatimonadaceae	2670
Acetobacteraceae	2628
Poaceae	2470
Spirochaetaceae	2431
Thermoanaerobacteraceae	2316
Brachyspiraceae	2288
unclassified (derived from Sphingobacteriales)	2277
Trichomonadidae	2163
Geodermatophilaceae	2151
Syntrophobacteraceae	2090
Burkholderiaceae	1970
Acidimicrobiaceae	1826
Planococcaceae	1812
Chlorobiaceae	1705
Brucellaceae	1629
Eubacteriaceae	1583
Thermoanaerobacterales Family III. Incertae Sedis	1532
Bifidobacteriaceae	1530
unclassified (derived from Synergistetes)	1503
Methanosaetaceae	1390
Chlorellaceae	1343
Thermotogaceae	1310
Opitutaceae	1296
Actinosynnemataceae	1121
Neisseriaceae	1068
Desulfovibrionaceae	1068
Cytophagaceae	1019
Catenulisporaceae	979
Actinomycetaceae	972
Parachlamydiaceae	936
unclassified (derived from Clostridia)	924
Syntrophomonadaceae	910
Caulobacteraceae	901
unclassified (derived from Clostridiales)	851
unclassified (derived from Cyanobacteria)	834
Cystobacteraceae	828
Verrucomicrobiaceae	823
Flavobacteriaceae	815
Ericaceae	804
unclassified (derived from Actinobacteria (class))	753
Lachnospiraceae	745
Propionibacteriaceae	729
Rhodocyclaceae	727
Rhodospirillaceae	713
Bacteroidaceae	692
Oscillochloridaceae	669
Polyangiaceae	661
Thermodesulfobiaceae	633
Dermabacteraceae	622
Desulfohalobiaceae	599
Phyllobacteriaceae	597
Elakatotrichaceae	596
Methanocellaceae	595
Thermomicrobiaceae	572
Ustilaginaceae	564
unclassified (derived from Actinomycetales)	559
Hyphomicrobiaceae	499
Staphylococcaceae	495
Enterobacteriaceae	477
Acidothermaceae	460
Desulfobacteraceae	434
unclassified (derived from Oscillatoriales)	429
Corynebacteriaceae	418
Halomonadaceae	416
Porphyromonadaceae	414
unclassified (derived from Bacteroidetes)	407
Clostridiales Family XVIII. Incertae Sedis	400
Tsukamurellaceae	391
Oxalobacteraceae	390
unclassified (derived from Thermoanaerobacterales)	387
Methylococcaceae	362
unclassified (derived from Chroococcales)	360
Alcaligenaceae	356
Sphingobacteriaceae	345
unclassified (derived from Crenarchaeota)	324
Natranaerobiaceae	321
Chlamydomonadaceae	319
Campylobacteraceae	319
unclassified (derived from Epsilonproteobacteria)	311
Ectothiorhodospiraceae	304
Beutenbergiaceae	300
Peptostreptococcaceae	285
Chlamydiaceae	280
Comamonadaceae	279
Pseudomonadaceae	272
unclassified (derived from Rhizobiales)	267
Acidaminococcaceae	267
Caligidae	257
Methanobacteriaceae	254
Prevotellaceae	251
unclassified (derived from Gloeobacterales)	248
Leptospiraceae	240
Methylobacteriaceae	237
Nakamurellaceae	234
Rhizobiaceae	219
Nannocystaceae	217
Strongyloididae	212
unclassified (derived from Nitrosomonadales)	207
Nostocaceae	183
Clostridiales Family XIV. Incertae Sedis	180
Listeriaceae	180
Pelobacteraceae	179
Shewanellaceae	173
Scenedesmaceae	173
unclassified (derived from Verrucomicrobia)	165
Sphingomonadaceae	162
Thermodesulfobacteriaceae	155
Rickettsiaceae	141
Glycomycetaceae	140
unclassified (derived from Mamiellales)	136
Enterococcaceae	133
Gordoniaceae	132
unclassified (derived from Bacillales)	130
Xanthomonadaceae	130
Kineosporiaceae	130
Fragilariaceae	127
Elusimicrobiaceae	118
Aerococcaceae	115
Sphaerobacteraceae	110
Promicromonosporaceae	96
Hydrogenothermaceae	96
Alteromonadaceae	91
Carnobacteriaceae	91
unclassified (derived from Burkholderiales)	90
Naviculaceae	89
unclassified (derived from Eukaryota)	88
Pinaceae	86
Legionellaceae	86
unclassified (derived from Euglenales)	84
Entomoplasmataceae	81
Helicobacteraceae	75
Synergistaceae	75
Desulfobulbaceae	74
Rhodobacteraceae	72
Xanthobacteraceae	70
Chromatiaceae	70
unclassified (derived from Pleurocapsales)	67
Rarobacteraceae	63
Funariaceae	62
Anaplasmataceae	56
Moraxellaceae	56
Desulfurobacteriaceae	52
Rhodothermaceae	48
Coxiellaceae	47
Notothyladaceae	46
Clostridiales Family XVII. Incertae Sedis	45
Anaeroplasmataceae	45
Ceramiaceae	43
Erysipelotrichaceae	43
Acholeplasmataceae	43
Desulfuromonadaceae	43
Chlorodendraceae	43
Rivulariaceae	42
Streptococcaceae	41
Rikenellaceae	41
Brassicaceae	38
Methylacidiphilaceae	36
Leuconostocaceae	33
Bdellovibrionaceae	33
Oleaceae	30
Simkaniaceae	30
Dunaliellaceae	30
Marinilabiaceae	28
Desulfomicrobiaceae	27
Methanosarcinaceae	26
Hydrogenophilaceae	25
Bartonellaceae	25
Bacteriovoracaceae	24
Chattonellaceae	24
unclassified (derived from Planctomycetales)	24
Actinopolysporaceae	24
Calypogeiaceae	23
Trichocomaceae	23
Eupodiscaceae	23
Syntrophaceae	23
Ginkgoaceae	22
Chrysiogenaceae	21
Clostridiales Family XII. Incertae Sedis	21
Psilotaceae	21
Deinococcaceae	21
Geminigeraceae	20
Aquificaceae	20
Dictyoglomaceae	20
Pedinomonadaceae	19
Fabaceae	19
Compsopogonaceae	19
unclassified (derived from Glaucocystophyceae)	18
Monodopsidaceae	18
Beijerinckiaceae	18
Cryptomonadaceae	18
Hemiaulaceae	16
Podoviridae	16
Zygnemataceae	16
Lygodiaceae	15
unclassified (derived from Chlorophyta)	15
Hyphomonadaceae	15
Aurantimonadaceae	14
Bacillariaceae	14
unclassified (derived from Chaetophorales)	14
Desmidiaceae	14
Desulfonatronumaceae	13
Halanaerobiaceae	13
Orchidaceae	12
Thermaceae	12
Hominidae	12
unclassified (derived from Firmicutes)	11
unclassified (derived from Chlorellales)	10
Culicidae	10
Cupressaceae	10
Fibrobacteraceae	10
Bryopsidaceae	9
Halothiobacillaceae	9
unclassified (derived from Methanomicrobiales)	8
Dermacoccaceae	7
Segniliparaceae	7
Dennstaedtiaceae	6
Dermatophilaceae	6
Gallionellaceae	6
unclassified (derived from Stigonematales)	6
unclassified (derived from Ulvales)	6
Succinivibrionaceae	6
Scytonemataceae	6
unclassified (derived from other sequences)	5
Cyanidiaceae	5
Oikopleuridae	5
Thiotrichaceae	5
unclassified (derived from Flavobacteria)	5
unclassified (derived from Eutreptiales)	4
Cyanophoraceae	4
Criblamydiaceae	4
Nautiliaceae	4
unclassified (derived from Trebouxiophyceae)	4
Flammeovirgaceae	4
Alcanivoracaceae	4
Idiomarinaceae	4
Cyclobacteriaceae	3
Sporolactobacillaceae	3
Clavariaceae	3
unclassified (derived from Myxococcales)	3
Pycnococcaceae	3
Cycadaceae	3
Cynomoriaceae	3
Piscirickettsiaceae	3
Mycoplasmataceae	3
unclassified (derived from Desulfovibrionales)	3
Prochlorococcaceae	3
Dietziaceae	3
Fucaceae	3
Selaginellaceae	2
Rhabditidae	2
Hahellaceae	2
Chromulinaceae	2
Bangiaceae	2
Pasteuriaceae	2
Chaetocerotaceae	2
unclassified (derived from Sarcinochrysidales)	2
Oceanospirillaceae	2
Euphorbiaceae	2
unclassified (derived from Prasinococcales)	2
Achnanthaceae	2
unclassified (derived from Euryarchaeota)	2
Trochodendraceae	2
Solanaceae	2
Hydridae	2
Monomasticaceae	2
Vibrionaceae	2
Aeromonadaceae	2
Bogoriellaceae	2
Actinospicaceae	2
Mariprofundaceae	2
Coleochaetaceae	2
unclassified (derived from Pelagophyceae)	2
Skeletonemataceae	2
Cyprinidae	1
Psyllidae	1
Amphipleuraceae	1
Geraniaceae	1
Alvinellidae	1
Lycopodiaceae	1
Pteridaceae	1
Klebsormidiaceae	1
Colwelliaceae	1
Bryaceae	1
Stauroneidaceae	1
Oocystaceae	1
Berberidaceae	1
unclassified (derived from Ignatiales)	1
