# Supplementary material for: Bacterial diversity in rhizosphere of Paspalum scrobiculatum L. (kodo millet) is revealed with shotgun metagenome sequencing and data analysis
Source: Data Brief. 2018 Sep 7;20:1653–7. doi: 10.1016/j.dib.2018.09.006 (PMC6157409; doi:10.1016/j.dib.2018.09.006)
Supplement: Supplementary file 7 — Supplementary material [file mmc7.xlsx]

## Sheet: Genus
Supplementary Table 6. Distribution of reads in Kodo rhizosphere metagenome at Genus level
Genus	number of reads
unclassified (derived from Bacteria)	296645
Bacillus	84638
Candidatus Solibacter	72882
Peptoniphilus	43981
unclassified (derived from Verrucomicrobia subdivision 3)	43130
Clostridium	40696
Nocardioides	31948
Isosphaera	31308
Micromonospora	25206
Thermoleophilum	24930
Herpetosiphon	24795
Ktedonobacter	23148
Mycobacterium	22558
Candidatus Koribacter	20502
unclassified (derived from Deltaproteobacteria)	19352
Conexibacter	18699
Bradyrhizobium	18591
Streptomyces	17885
Chthoniobacter	15432
Laceyella	13759
Desulfitobacterium	11299
Microbacterium	11259
Arthrobacter	10183
Pseudonocardia	9953
Terrabacter	8381
Verticillium	8186
Actinomadura	8081
Desulfosporosinus	7906
Atopobium	7810
unclassified (derived from unclassified sequences)	7300
Actinoallomurus	7292
Methylocystis	7234
Vitis	7216
unclassified (derived from Alphaproteobacteria)	7083
Sporanaerobacter	6939
Alicyclobacillus	6534
unclassified (derived from Betaproteobacteria)	6181
Frankia	6018
Seinonella	5931
Agrococcus	5918
Rhodococcus	5721
Saccharopolyspora	5690
Rubrobacter	5596
Tissierella	5283
Faecalibacterium	5092
Dehalogenimonas	4782
Coptotermes	4762
Cellulomonas	4623
Streptosporangium	4610
Geobacillus	4440
Nocardia	3964
Thermoactinomyces	3717
unclassified (derived from Ktedonobacteria)	3636
Streptoalloteichus	3631
unclassified (derived from Archaea)	3630
unclassified (derived from Planctomycetaceae)	3351
Paenibacillus	3325
Heliobacterium	3189
unclassified (derived from Gammaproteobacteria)	3056
Amycolatopsis	2979
Lactobacillus	2948
unclassified (derived from Proteobacteria)	2935
Acetivibrio	2792
Rhodopirellula	2791
Gemmatimonas	2670
unclassified (derived from Thermomonosporaceae)	2532
Gemmata	2462
Oryza	2419
Kitasatospora	2390
Brachyspira	2288
Roseiflexus	2264
Pimelobacter	2208
Desulfotomaculum	2204
Lysinibacillus	2179
Sporomusa	2176
Trichomonas	2163
Geodermatophilus	2151
Geobacter	2142
Anaeromyxobacter	2132
Acidobacterium	2055
Desulfonispora	2037
Ruminococcus	1987
Planobispora	1884
Halobacillus	1877
Selenomonas	1766
Thermobifida	1744
Janibacter	1723
Nitrosospira	1710
Actinocorallia	1709
Nocardiopsis	1672
Dehalobacter	1653
Brucella	1623
Spirochaeta	1582
Eubacterium	1579
Kribbella	1573
Caldicellulosiruptor	1531
Burkholderia	1526
unclassified (derived from Synergistetes)	1503
Thermobaculum	1452
Caldanaerobacter	1417
Actinoplanes	1397
Nonomuraea	1393
Methanosaeta	1390
Alkaliphilus	1382
Terriglobus	1368
Polymorphospora	1304
Acidiphilium	1294
Opitutus	1284
Microbispora	1277
Chlorella	1224
Desulforhabdus	1224
Thermobispora	1198
Terrimonas	1193
Leptospirillum	1115
Brevibacillus	1102
unclassified (derived from Nitrosomonadaceae)	1092
Chitinophaga	1084
Desulfovibrio	1068
Laribacter	1062
Prosthecochloris	1014
Dactylosporangium	992
Catenulispora	979
Acidithiomicrobium	977
Rothia	975
Thermodesulfovibrio	968
Cryobacterium	936
Desulfitibacter	924
Fervidobacterium	907
Granulibacter	898
Myxococcus	871
unclassified (derived from Ruminococcaceae)	857
Phenylobacterium	855
Gardnerella	849
Acidimicrobium	849
Pirellula	845
unclassified (derived from Cyanobacteria)	834
Nitrospira	830
Lentzea	818
Vaccinium	804
Chloroflexus	801
Verrucosispora	793
Syntrophomonas	766
Syntrophobacter	760
unclassified (derived from Actinobacteria (class))	753
Actinomyces	701
Ureibacillus	699
Borrelia	693
Collinsella	692
Bacteroides	692
unclassified (derived from Rhodocyclaceae)	690
Leifsonia	684
Chlorobium	682
Ethanoligenens	681
Oscillochloris	669
unclassified (derived from Clostridiales)	641
Veillonella	640
Thermodesulfobium	633
Anoxybacillus	626
Prosthecobacter	624
Brachybacterium	622
Bifidobacterium	622
Caloramator	604
Raphidonema	596
Methanocella	595
Planomonospora	588
Thermomicrobium	572
Ustilago	564
unclassified (derived from Peptococcaceae)	558
Eggerthella	555
Aquimarina	550
Geoalkalibacter	548
Planomicrobium	541
Sorangium	540
unclassified (derived from Actinomycetales)	528
Desulfonatronovibrio	524
Cytophaga	521
Cystobacter	491
Mesorhizobium	483
Blastopirellula	476
Moorella	476
Corallococcus	467
Acidothermus	460
Sporosarcina	449
Ralstonia	423
Corynebacterium	418
Propionibacterium	401
Symbiobacterium	400
unclassified (derived from Rhodospirillaceae)	399
Hyphomicrobium	396
Tsukamurella	391
Methylosinus	389
Candidatus Protochlamydia	389
unclassified (derived from Thermoanaerobacterales)	387
Hymenobacter	366
Porphyromonas	366
Planctomyces	360
Leptolyngbya	346
Thermomonospora	346
Staphylococcus	343
Catenuloplanes	334
unclassified (derived from Clostridiales Family XI. Incertae Sedis)	330
Candidatus Nitrosocaldus	324
Natranaerobius	321
Campylobacter	306
Beutenbergia	300
Sarcina	300
Massilia	290
Thermotoga	289
Peptostreptococcus	285
Kutzneria	283
Pelotomaculum	282
Chlamydophila	280
Chlamydomonas	275
Neochlamydia	273
Pseudomonas	272
unclassified (derived from Lachnospiraceae)	270
Achromobacter	270
unclassified (derived from Rhizobiales)	267
Renibacterium	267
Desulfonema	264
Mobiluncus	258
Lepeophtheirus	257
Methanobacterium	254
Prevotella	251
Aneurinibacillus	250
unclassified (derived from Propionibacteriaceae)	250
unclassified (derived from Epsilonproteobacteria)	250
Gloeobacter	248
Leptospira	240
Pantoea	240
Melittangium	240
Pedobacter	239
Methylobacterium	237
Tetrasphaera	236
Acidaminococcus	235
Nakamurella	234
Thermoanaerobacter	225
Nannocystis	213
Strongyloides	212
Zymobacter	210
Azospirillum	210
Megasphaera	207
unclassified (derived from Nitrosomonadales)	207
Halomonas	206
Synechococcus	196
Prolixibacter	195
Epulopiscium	195
unclassified (derived from Parachlamydiaceae)	190
Oceanobacillus	190
Anaerobranca	180
Rubritepida	180
Pelobacter	179
Candidatus Amoebophilus	177
Oxobacter	174
Shewanella	173
Scenedesmus	173
Actinosynnema	171
Caldanaerobius	168
unclassified (derived from Verrucomicrobia)	165
Verrucomicrobium	165
Ectothiorhodospira	164
Anaerotruncus	161
Treponema	156
Saccharomonospora	156
Thermodesulfatator	155
Clavibacter	154
Methylosarcina	152
Macrococcus	152
Microcystis	142
Candidatus Desulforudis	141
Stackebrandtia	140
Ostreococcus	136
Kineococcus	130
Gordonia	129
Sphingomonas	129
Enterococcus	127
Asterionellopsis	126
Lechevalieria	126
Flexibacter	125
Gordonibacter	125
Exiguobacterium	123
Dethiobacter	122
Chondromyces	121
Orientia	120
Elusimicrobium	118
Kurthia	117
Petrotoga	114
Thermosinus	113
Acidovorax	113
Listeria	112
Roseomonas	111
Sphaerobacter	110
Agrobacterium	110
Virgibacillus	104
Auxenochlorella	101
Anaerococcus	101
Flavobacterium	100
Oribacterium	99
Methylobacter	98
Stigmatella	97
Blastochloris	97
Salinispora	96
Cellulosimicrobium	96
Providencia	94
Rathayibacter	93
Roseburia	92
Dehalococcoides	92
Marinobacter	90
Heliophilum	90
Thermincola	88
unclassified (derived from Burkholderiales)	87
Trichococcus	87
Persephonella	87
Pinus	86
Navicula	86
Legionella	86
Chelativorans	84
Nitrosovibrio	84
Parachlamydia	84
Rhodospirillum	83
Leucobacter	83
Intrasporangium	82
unclassified (derived from Comamonadaceae)	81
Abiotrophia	81
Microlunatus	78
Bordetella	77
Entomoplasma	75
Thermocrispum	75
Helicobacter	75
Cohnella	74
Azorhizobium	70
Xanthomonas	70
Desulfohalobium	69
Brochothrix	68
Heliorestis	68
Desulfococcus	67
Nostoc	67
Butyrivibrio	66
Cellulosilyticum	66
Robinsoniella	64
Anabaena	64
Sphingobacterium	64
Bigelowiella	64
Prauserella	63
Rarobacter	63
Desulfovirga	62
Physcomitrella	62
Acetobacter	61
Nitratiruptor	59
Chryseobacterium	59
Dialister	59
Euglena	58
Metascardovia	58
Thiocapsa	57
Rhizobium	55
Thioalkalivibrio	55
Butyricicoccus	54
Aeromicrobium	53
Thermovibrio	52
Variovorax	52
Kozakia	51
Agrostis	51
Lachnospira	50
Methylocaldum	49
unclassified (derived from Desulfobulbaceae)	48
Nesterenkonia	48
Candidatus Aquiluna	48
Chroococcidiopsis	46
Phaeoceros	46
Anaeroplasma	45
Polytoma	44
Rhodothermus	44
Brevundimonas	44
Desulfuromonas	43
Calothrix	42
unclassified (derived from Sphingobacteriaceae)	42
Alkalispirillum	42
Rhodobacter	42
Moraxella	42
Anaplasma	42
Gramella	42
Candidatus Liberibacter	40
Desulfacinum	40
Methylomonas	40
Herbaspirillum	39
Streptococcus	38
Sisymbrium	38
Alistipes	38
Serratia	37
Methylacidiphilum	36
Smaragdicoccus	36
unclassified (derived from Desulfobacteraceae)	36
Thermobacillus	36
Candidatus Phytoplasma	34
Bdellovibrio	33
Antithamnionella	33
Sulfobacillus	33
Pseudanabaena	33
Scherffelia	32
Phascolarctobacterium	32
Spirillospora	31
Bosea	31
Rhodopseudomonas	31
Aminobacterium	30
Aerococcus	30
Aminobacter	30
Phillyrea	30
Dunaliella	30
Slackia	29
Tannerella	29
Candidatus Cardinium	28
Micrococcus	28
Marinilabilia	28
Tepidimicrobium	28
Desulfomicrobium	27
Leuconostoc	27
Gluconacetobacter	27
Sodalis	27
Desulfatibacillum	27
Aquimonas	27
Coxiella	26
Mitsuokella	25
Bartonella	25
Thiobacillus	25
Tropheryma	25
Olisthodiscus	24
Heterosigma	24
Candidatus Rhodoluna	24
Nitrococcus	24
Simkania	24
Carboxydothermus	24
Bacteriovorax	24
Actinopolyspora	24
Candidatus Kuenenia	24
Erysipelothrix	24
Lepocinclis	23
Penicillium	23
Odontella	23
Calypogeia	23
Ginkgo	22
Sphingobium	22
Dyella	22
Syntrophothermus	22
Duganella	21
Psilotum	21
Deinococcus	21
Rickettsiella	21
Fusibacter	21
Nitrobacter	21
Myroides	21
Desulfurispirillum	21
Rickettsia	21
Guillardia	20
Dictyoglomus	20
Cylindrospermopsis	20
Xenophilus	20
Pyramidobacter	20
Syntrophus	20
Methanolobus	20
Hydrogenobaculum	19
Pedinomonas	19
Dorea	19
Desulfobulbus	18
Klebsiella	18
Streptacidiphilus	18
Plagioselmis	18
unclassified (derived from Enterobacteriaceae)	18
Candidatus Chloracidobacterium	18
Cyanoptyche	18
Nannochloropsis	18
Compsopogon	18
Kocuria	18
Rubritalea	18
Lotus	18
Megamonas	18
Desulfobacterium	18
unclassified (derived from Oscillatoriales)	18
Pseudovibrio	17
Aromatoleum	17
Yersinia	16
unclassified (derived from Verrucomicrobiaceae)	16
Synechocystis	16
Eucampia	16
Candidatus Magnetobacterium	16
Balneimonas	16
unclassified (derived from Podoviridae)	16
Microtetraspora	15
Lygodium	15
Dolichospermum	15
Picocystis	15
Curtobacterium	15
Kibdelosporangium	15
Blautia	15
Collimonas	15
Butyricimonas	15
Prototheca	14
Martelella	14
Staurastrum	14
Stigeoclonium	14
Wolbachia	14
Methylococcus	14
Maricaulis	14
Sinorhizobium	14
Desulfonatronum	13
Hespellia	13
Microcoleus	13
Anaerobaculum	13
unclassified (derived from Erysipelotrichaceae)	13
Oxalobacter	13
Herminiimonas	12
Candidatus Thiobios	12
Homo	12
Thermaerobacter	12
Elizabethkingia	12
Pleurocapsa	12
Nitzschia	12
Thermopolyspora	12
Thermus	12
Nodularia	12
Chelatococcus	12
Spirogyra	12
Ectothiorhodosinus	12
Reinekea	12
Phalaenopsis	12
Paucimonas	12
unclassified (derived from Opitutaceae)	12
unclassified (derived from Methylocystaceae)	11
Soehngenia	11
Novosphingobium	11
Tetraselmis	11
unclassified (derived from Firmicutes)	11
Arcanobacterium	10
Pectinatus	10
Anopheles	10
Parachlorella	10
Cryptomeria	10
Fibrobacter	10
Acholeplasma	9
unclassified (derived from Flavobacteriaceae)	9
Zunongwangia	9
Bryopsis	9
Chlorobaculum	9
Halothermothrix	9
Halothiobacillus	9
Oscillatoria	9
Telmatospirillum	8
Thermanaerovibrio	8
Thermoflavimicrobium	8
Proteus	8
Heliobacillus	8
Desulfofaba	8
Actinotalea	8
Acinetobacter	8
Jannaschia	8
Desulfosarcina	8
unclassified (derived from Bacteroidetes)	7
Gemella	7
Thauera	7
Subtercola	7
Magnetospirillum	7
Verminephrobacter	7
Segniliparus	7
Euptilota	6
Sedimentibacter	6
Agromyces	6
Lyngbya	6
Thermacetogenium	6
Nitrosococcus	6
Tomitella	6
Candidatus Fritschea	6
Methanolinea	6
unclassified (derived from Bradyrhizobiaceae)	6
Pteridium	6
Mesoplasma	6
Gluconobacter	6
Methylomicrobium	6
Beijerinckia	6
Psychrobacter	6
Thiorhodovibrio	6
Desulfonauticus	6
Actinokineospora	6
Pseudendoclonium	6
Sideroxydans	6
Sulfurihydrogenibium	6
Enterorhabdus	6
Stanieria	6
Candidatus Glomeribacter	6
Methanosarcina	6
Arcobacter	6
Anaerobacillus	6
Spirobacillus	6
Scytonema	6
Shigella	6
Dyadobacter	6
Dermatophilus	6
Fructobacillus	6
Dechloromonas	6
Tetragenococcus	6
Rhodomicrobium	6
Buchnera	6
Oikopleura	5
Anaerostipes	5
Stenotrophomonas	5
unclassified (derived from other sequences)	5
Holdemania	5
Closteriopsis	5
unclassified (derived from Flavobacteria)	5
Anaerofustis	4
Cryptobacterium	4
Afipia	4
Globicatella	4
Sulfurospirillum	4
Oerskovia	4
Cyanophora	4
Streptomonospora	4
Criblamydia	4
Salinibacter	4
Pseudoclavibacter	4
Dermacoccus	4
Aphanothece	4
Plantibacter	4
Tenacibaculum	4
Zoogloea	4
Xylella	4
Plesiocystis	4
Flexithrix	4
Thiohalospira	4
Halanaerobium	4
Photorhabdus	4
Methylopila	4
Caminibacter	4
Granulicatella	4
Pelistega	4
Phaeospirillum	4
Eutreptia	4
Alcanivorax	4
Zygnema	4
Idiomarina	4
Azohydromonas	3
Desulfomonile	3
Thiomonas	3
Lactococcus	3
Skermania	3
Clavaria	3
Haslea	3
Picochlorum	3
Cyanidium	3
Desulfotalea	3
Desulforhopalus	3
Nephroselmis	3
Amphibacillus	3
Ruminobacter	3
Kordia	3
Cellulophaga	3
Riemerella	3
Crouania	3
Methylohalobius	3
Venenivibrio	3
Thiothrix	3
Fischerella	3
Chromobacterium	3
Azoarcus	3
Mycoplana	3
unclassified (derived from Campylobacteraceae)	3
Rikenella	3
Cycas	3
Trichormus	3
Dethiosulfovibrio	3
Mycoplasma	3
Dietzia	3
Hapalosiphon	3
Actinobaculum	3
Cyclobacterium	3
Halorhodospira	3
Desulfoglaeba	3
Sporolactobacillus	3
Ochrobactrum	3
Prochlorococcus	3
Cupriavidus	3
unclassified (derived from Desulfovibrionales)	3
Cynomorium	3
Kytococcus	3
Xenococcus	3
Phacus	3
Parabacteroides	3
Fucus	3
Aquitalea	3
Brachymonas	3
Comamonas	3
Desulfofrigus	3
Enhygromyxa	3
Succinimonas	3
Paracoccus	3
Methylophaga	3
Desulfocella	3
Hydra	2
Caulobacter	2
Marinomonas	2
Planococcus	2
Pseudoxanthomonas	2
Actinospica	2
Sulfurovum	2
Methanoregula	2
Hahella	2
Achnanthes	2
Prasinococcus	2
Coleochaete	2
Thiohalophilus	2
Alcaligenes	2
Beggiatoa	2
Cylindrospermum	2
Aeromonas	2
Methylohalomonas	2
Ankylochrysis	2
unclassified (derived from Euryarchaeota)	2
Tistrella	2
Solanum	2
Caenorhabditis	2
Bogoriella	2
Ochromonas	2
Snowella	2
Ricinus	2
Porphyra	2
Desulfurivibrio	2
Chaetoceros	2
unclassified (derived from Pelagophyceae)	2
Fragilariopsis	2
Jeotgalibacillus	2
Vibrio	2
Viridibacillus	2
Mariprofundus	2
Cyanidioschyzon	2
Monomastix	2
Pasteuria	2
Skeletonema	2
Trochodendron	2
Selaginella	2
Mechercharimyces	2
Spirulina	2
Symploca	2
Oocystis	1
Alvinella	1
Spirosoma	1
Odoribacter	1
Stauroneis	1
Klebsormidium	1
Bryum	1
Ignatius	1
Allochromatium	1
Pteris	1
Lathyrus	1
Catenibacterium	1
Parascardovia	1
Erwinia	1
Labrenzia	1
Colwellia	1
Thermodesulforhabdus	1
Berberis	1
Diaphorina	1
Pelagibaca	1
Amphiprora	1
Hydrogenobacter	1
Erythrotrichia	1
Saccharophagus	1
Congregibacter	1
Erodium	1
Cronobacter	1
Jonquetella	1
Diphasiastrum	1
Citrobacter	1
Grammonema	1
Danio	1
Neoptilota	1
Shuttleworthia	1
Hirschia	1
Thermoanaerobacterium	1
